# Supplementary material for: Simultaneous Quantification of Ivacaftor, Tezacaftor, and Elexacaftor in Cystic Fibrosis Patients’ Plasma by a Novel LC–MS/MS Method
Source: Biomedicines. 2023 Feb 20;11(2):628. doi: 10.3390/biomedicines11020628 (PMC9953078; doi:10.3390/biomedicines11020628)
Supplement: Supplementary file 1 [file biomedicines-11-00628-s001.zip]

Archive with 1 entries (1 files):
- biomedicines-2203000-supplementary.pdf
